# Supplementary material for: Integrated genomics and comprehensive validation reveal drivers of genomic evolution in esophageal adenocarcinoma
Source: Commun Biol. 2021 May 24;4:617. doi: 10.1038/s42003-021-02125-x (PMC8144613; doi:10.1038/s42003-021-02125-x)
Supplement: Supplementary file 4 — Supplementary Data 1 [file 42003_2021_2125_MOESM4_ESM.xlsx]

## Sheet: Figure2a
Replicates	Control	BUB1B-1	BUB1B-2	BUB1B-3	FAM72B-1	FAM72B-2	STIL-1	STIL-2	TTK-1	TTK-2	TTK-3	NEK2-1	NEK2-2	NEK2-3	KIF11-1	KIF11-2	CENPQ-1	CENPQ-2	RAD54B-1	RAD54B-2	NUSAP-1	NUSAP-2	NUSAP-3	CDK1-1	CDK1-2	TPX2-1	TPX2-2
1	1.04941	0.668319	0.567729	0.726168	0.585419	0.644905	0.751666	0.649722	0.388085	0.391517	0.505076	0.412308	0.50009	0.491979	0.366028	0.645973	0.895288	0.702788	0.275711	0.437905	0.801638	0.703467	0.558909	0.521301	0.556265	0.365081	0.536438
2	1.05652	0.614238	0.75547	0.601796	0.590251	0.449051	0.667046	0.641362	0.363253	0.424817	0.481198	0.357105	0.416174	0.541852	0.527608	0.934918	0.719993	0.73553	0.336466	0.32737	0.731508	0.676135	0.598339	0.428595	0.449443	0.413587	0.45147
3	0.894069	0.768131	0.458792	0.577294	0.764639	0.65839	0.803873	0.574708	0.41567	0.423492	0.535114	0.47137	0.503589	0.602366	0.391375	0.784411	0.760779	0.851995	0.320103	0.372501	0.817341	0.574332	0.462529	0.363287	0.660265	0.402778	0.496992

## Sheet: Figure2b
Replicates	Control	BUB1B-1	BUB1B-2	BUB1B-3	FAM72B-1	FAM72B-2	STIL-1	STIL-2	TTK-1	TTK-2	TTK-3	NEK2-1	NEK2-2	NEK2-3	KIF11-1	KIF11-2	CENPQ-1	CENPQ-2	RAD54B-1	RAD54B-2	NUSAP1-1	NUSAP1-2	NUSAP1-3	CDK1-1	CDK1-2	TPX2-1	TPX2-2
1	0.925223	0.275775	0.258583	0.257611	0.655571	0.321724	0.618332	0.709158	0.267835	0.504797	0.35378	0.810556	0.876934	0.909323	0.239999	0.245396	0.973515	0.93243	0.327642	0.282289	0.9964	1.03994	0.724728	0.222869	0.449616	0.531412	0.467574
2	0.991563	0.235806	0.263019	0.238393	0.655671	0.271894	0.62516	0.686026	0.247317	0.457234	0.361604	0.924998	0.948707	0.828044	0.227153	0.247985	0.813189	0.930913	0.380519	0.27011	0.918198	1.00974	0.728966	0.246512	0.447341	0.488458	0.49384
3	1.08321	0.230187	0.259138	0.229962	0.639909	0.271851	0.679315	0.716072	0.220014	0.381941	0.368833	0.936305	0.869083	0.871851	0.205828	0.224385	0.86489	0.924532	0.350408	0.292551	1.03851	0.993811	0.763806	0.232594	0.410001	0.466469	0.465129

## Sheet: Figure2c
Replicates	CONTROL	CDK1	ARGHAP11A	TROAP	BUB1B	RAD54B	NUSAP1	TTK	FAM72B	TPX2	NEK2	ARGHAP11B
1	1.03444	1.4459	1.49391	1.76528	1.67966	1.87543	1.10036	1.82503	1.34587	1.86289	1.63374	1.36588
2	0.956614	1.90171	1.52546	1.45652	1.7828	1.89935	1.39163	1.56969	1.72134	1.81281	1.68561	1.46189
3	1.00894	1.82499	1.38424	1.72478	1.64211	1.71325	1.36926	1.88808	1.51933	1.98611	1.98267	1.41232

## Sheet: Figure2f
Replicates	CONTROL	CDK1	ARGHAP11A	TROAP	BUB1B	RAD54B	NUSAP1	TTK	FAM72B	TPX2	NEK2	ARGHAP11B
1	1.02	3.94737	1.10526	1.23684	2.26316	3.07895	1.10526	3.07895	1.26316	2.10526	1.31579	1.34211
2	0.97	2.30769	0.846154	3.23077	2.30769	2.15385	1.61539	2.76923	2.38462	3.30769	5.15385	4.07692
3	1.01	5	1.26316	1.26316	2.15789	2.10526	3	2.26316	1.63158	1.94737	2.47368	1.21053

## Sheet: Figure3a
Replicates	HEEC	FLO-1	OE19	OE33
1	1.03	3.55	4.24	3.61		TTK
2	0.95	3.13	3.12	2.71
3	1.02	3.32	3.55	3.31
Replicates	HEEC	FLO-1	OE19	OE33
1	1.05	5.55	4.28	2.61		TPX2
2	0.93	4.73	3.92	1.71
3	1.02	4.62	3.61	2.31
Replicates	HEEC	FLO-1	OE19	OE33
1	1.01	2.45	2.38	2.32		RAD54B
2	0.97	2.64	2.18	2.11
3	1.02	2.22	2.51	2.21

## Sheet: Figure3c
Replicates	Control	TTK-KD			TTK
1	0.778323	0.393304
2	0.919829	0.370573
3	1.3018	0.372789
Replicates	Control	TPX2-KD			TPX2
1	1.00709	0.498249
2	1.10926	0.482323
3	0.883656	0.410358						F
Replicates	Control	RAD54B-KD			RAD54B
1	1.03	0.4
2	0.96	0.457
3	1.01	0.469

## Sheet: Figure3f
Replicates	CS	TTK-KD	TPX2-KD	RAD54-KD
1	1.05	0.62	0.5	0.41
2	0.97	0.57	0.62	0.35
3	0.98	0.55	0.54	0.38

## Sheet: Figure4a
		Day 1					Day 3					Day 5					Day 7
		Replicates					Replicates					Replicates					Replicates
	1	2	3	4		1	2	3	4		1	2	3	4		1	2	3	4
CS	0.98	1.03	1.01	0.98		1.82	1.74	1.91	1.84		2.43	2.12	2.51	2.32		4.12	3.82	4.21	3.91
TTK-KD	1.05	1.01	0.94	0.98		1.13	1.24	1.04	1.15		1.35	1.21	1.32	1.24		1.42	1.53	1.44	1.38
TPX2-KD	0.97	0.98	1.04	1.01		1.21	1.31	1.24	1.17		1.36	1.35	1.28	1.41		1.88	1.79	1.84	1.61
RAD54B-KD	0.96	1.02	0.97	1.05		1.63	1.72	1.66	1.52		1.74	1.81	1.64	1.72		1.89	1.87	1.72	1.71

## Sheet: Figure 4b
			Day 1					Day 3					Day 6					Day 9					Day 12					Day 15					Day 18
		#	L	W	Volume		#	L	W	Volume		#	L	W	Volume		#	L	W	Volume		#	L	W	Volume		#	L	W	Volume		#	L	W	Volume
	Flo1- C-sh	1	4.15	3.95	32.3752		1	4.52	4.05	37.0696		1	4.81	4.53	49.3528		1	5.32	4.85	62.5698		1	5.76	5.32	81.5109		1	6.45	5.65	102.95		1	6.76	5.99	121.275
		2	5.73	4.28	52.4822		2	6.23	5.31	87.8309		2	7.32	5.72	119.749		2	8.16	6.29	161.422		2	7.5	6.27	147.423		2	7.97	6.49	167.849		2	8.98	7.36	243.222
		3	7.26	4.05	59.5411		3	7.75	4.96	95.3312		3	8.63	5.65	137.746		3	8.89	5.82	150.563		3	8.93	5.98	159.67		3	9.23	6.34	185.503		3	9.26	6.56	199.246
		4	5.97	4.29	54.9362		4	6.46	4.68	70.7448		4	7.07	5.1	91.9453		4	7.17	5.45	106.483		4	7.79	5.74	128.331		4	7.54	5.58	117.384		4	7.98	5.84	136.081
		5	4.18	3.83	30.658		5	4.98	4.35	47.117		5	5.45	4.95	66.7693		5	5.69	5.12	74.58		5	5.89	5.32	83.3506		5	6.51	5.23	89.0337		5	6.75	5.65	107.738
	Flo1-TTK-sh	1	5.6	4.75	63.175		1	5.54	4.65	59.8943		1	5.56	4.36	52.8467		1	5.7	4.62	60.8315		1	6.42	4.89	76.7578		1	6.45	5.24	88.5508		1	6.63	5.43	97.7424
		2	5.42	3.86	40.3779		2	5.62	4.12	47.6981		2	6.29	4.31	58.4218		2	6	4.11	50.6763		2	6.48	5.28	90.326		2	6.7	5.24	91.983		2	7.08	5.23	96.8293
		3	5.53	3.92	42.4881		3	5.61	4.12	47.6132		3	5.9	4.45	58.4174		3	6.17	4.49	62.1939		3	6.65	4.5	67.3312		3	6.68	4.64	71.9089		3	7.23	4.92	87.5061
		4	4.48	3.51	27.597		4	4.82	3.61	31.4074		4	5.49	3.83	40.2661		4	4.86	4.2	42.8652		4	5.37	4.34	50.5736		4	5.46	4.52	55.775		4	5.52	4.72	61.4884
		5	5.16	3.64	34.184		5	5.49	3.86	40.8994		5	5.79	4.43	56.8141		5	5.77	4.8	66.4704		5	6.14	5.03	77.6738		5	6.34	5.21	86.0468		5	6.62	5.51	100.492

## Sheet: Figure4c
			Day 1					Day 4					Day 8					Day 11					Day 15					Day 20
		#	L	W	Volume		#	L	W	Volume		#	L	W	Volume		#	L	W	Volume		#	L	W	Volume		#	L	W	Volume
	Flo1- C-sh	1	4.2	3.1	20.181		1	4.13	3.67	27.8133		1	5	4.16	43.264		1	5.75	5.02	72.4511		1	6.11	5.36	87.7689		1	6.75	5.81	113.927
		2	5.64	4.29	51.8996		2	5.09	4.52	51.9954		2	6.32	5.1	82.1916		2	6.92	5.68	111.628		2	7.45	6.2	143.189		2	7.31	6.5	154.424
		3	4.65	3.61	30.2996		3	5.6	4.52	57.2051		3	5.72	4.65	61.8404		3	6.76	4.81	78.2		3	7.25	5.65	115.719		3	7.5	5.92	131.424
		4	4.6	3.6	29.808		4	5.06	4.46	50.3257		4	6.28	5.41	91.9018		4	6.47	5.82	109.577		4	6.96	6.16	132.051		4	7.33	7.15	187.364
		5	6.11	3.73	42.5039		5	7.43	4.27	67.7352		5	7.14	5.2	96.5328		5	7.24	5.1	94.1562		5	7.43	5.31	104.749		5	7.92	4.98	98.2096
	Flo1-TPX2-sh	1	4.6	4.13	39.2309		1	4.42	4.24	39.7305		1	5.12	4.64	55.1158		1	5.26	4.67	57.3574		1	5.32	4.67	58.0117		1	5.02	4.61	53.3428
		2	4.32	3.66	28.9345		3	4.56	3.98	36.1161		3	4.72	4.54	48.6434		3	4.9	4.62	52.2938		3	5.04	4.68	55.194		3	5.65	4.95	69.2196
		3	4.54	3.78	32.4347		3	4.16	4.1	34.9648		3	4.52	4.4	43.7536		3	4.31	4.48	43.2517		3	4.74	4.52	48.42		3	4.95	4.45	49.0112
		4	4.8	3.7	32.856		4	6.41	3.92	49.2493		4	7.35	4.25	66.3797		4	7.42	4.29	68.2792		4	7.5	4.41	72.9304		4	7.46	4.56	77.5601
		5	4.5	3.2	23.04		5	4.26	3.32	23.4777		5	4.32	3.54	27.0683		5	4.38	3.68	29.6579		5	4.58	3.82	33.4166		5	4.53	4.28	41.4912

[truncated: 13 more sheets: Figure4d, Figure5a, Figure5c, Figure6a, Figure 6b, Figure6c, Figure6d, Figure7a, Supplementary Figure 2, Supplementary Figure 3c, Supplementary Figure 4b, Supplementary Figure 6b, Supplementary Figure 3b]
