# Supplementary material for: Integrated genomics and comprehensive validation reveal drivers of genomic evolution in esophageal adenocarcinoma
Source: Commun Biol. 2021 May 24;4:617. doi: 10.1038/s42003-021-02125-x (PMC8144613; doi:10.1038/s42003-021-02125-x)
Supplement: Supplementary file 6 — Supplementary Data 3 [file 42003_2021_2125_MOESM6_ESM.xlsx]

## Sheet: Clin1
Patient_ID	Gender	SurvivalDays	OS	PositiveNodes	TumorHistology	TumorDifferentiation	TumourLength_cm	TumourWidth_cm	TumorVolume_mm3
OEA0042BJ1	Male	936	0	0	Oesophageal adenocarcinoma	Moderate	2.2	2.2	5324
OEA0052BJ1	Male	936	0	0	Oesophageal adenocarcinoma	Moderate	2.2	2.2	5324
OEA0162CJ1	Male	1035	0	8	Oesophageal adenocarcinoma	Poor	2	4.5	20250
OEA0192BJ3	Male	1984	1	9	Oesophageal adenocarcinoma	Moderate
OEA0232AJ1	Male	2060	1	0	Oesophageal adenocarcinoma	Well	3	2	6000
OEA0252BJ0	Male	1327	0	1	Oesophageal adenocarcinoma	Moderate	4.8	5.5	72600
OEA0262CJ1	Female	2045	1	15	Oesophageal adenocarcinoma	Poor	5	4	40000
OEA0272CJ1	Male	473	0	16	Oesophageal adenocarcinoma	Poor	6	7	147000
OEA0292CJ2	Female	816	0	4	Oesophageal adenocarcinoma	Poor	5	4	40000
OEA0312CJ4	Male	736	0	3	Oesophageal adenocarcinoma	Poor	2.5	2	5000
OEA0322CJ3	Male	2530	1	0	Oesophageal adenocarcinoma	Poor	8	7.5	225000
OEA0362CJ3	Male	687	0	2	Oesophageal adenocarcinoma	Poor	16	5	200000
OEA0372AJ0	Male	2574	1	0	Oesophageal adenocarcinoma	Well	10	15	1125000
OEA0392CJ0	Male	477	0	4	Oesophageal adenocarcinoma	Poor	5.7	4	45600
OEA0402BJ0	Male	176	0	1	Oesophageal adenocarcinoma	Moderate	4.5	3	20250
OEA0432BJ0	Male	2313	1	0	Oesophageal adenocarcinoma	Moderate	2	1.2	1440
OEA0472CJ1	Male	166	0	21	Oesophageal adenocarcinoma	Poor	8	5	100000
OEA0502BJ0	Male	1450	0	0	Oesophageal adenocarcinoma	Moderate	8	1.2	5760
OEA0512BJ0	Female	343	0	19	Oesophageal adenocarcinoma	Moderate	3.5	4	28000
OEA0522CJ1	Male	1575	0	1	Oesophageal adenocarcinoma	Poor
OEA0532CJ0	Male	347	0	5	Oesophageal adenocarcinoma	Poor	4	4	32000
OEA0602BJ2	Male	41	0	5	Oesophageal adenocarcinoma	Moderate	5.5	5	68750
OEA0652AJ1	Male	1723	0	5	Oesophageal adenocarcinoma	Well	3.5	1	1750
OEA0682CJ2	Male	174	0	8	Oesophageal adenocarcinoma	Poor	4	5	50000
OEA0752BJ2	Male	4137	1	0	Oesophageal adenocarcinoma	Moderate	5	4	40000
OEA0792BJ0	Female	1339	0	0	Oesophageal adenocarcinoma	Moderate	5	3	22500
OEA0842CJ1	Male	166	0	20	Oesophageal adenocarcinoma	Poor	4	3.5	24500
OEA0862BJ0	Female	1211	0	0	Oesophageal adenocarcinoma	Moderate	12	12	864000
OEA0872BJ5	Male	77	0	6	Oesophageal adenocarcinoma	Moderate
OEA0962BJ0	Male	859	0	2	Oesophageal adenocarcinoma	Moderate	11	7	269500
OEA0972CJ1	Female	234	0	16	Oesophageal adenocarcinoma	Poor	7.5	4	60000
OEA1012BJ0	Female	1533	0	0	Oesophageal adenocarcinoma	Moderate	2.8	1.9	5054
OEA1032AJ2	Male	207	0	1	Oesophageal adenocarcinoma	Well	1.5	2	3000
OEA1152BJ2	Male	2602	0	7	Oesophageal adenocarcinoma	Moderate	2.5	2	5000
OEA1172CJ1	Female	297	0	2	Oesophageal adenocarcinoma	Poor	6	3.5	36750
OEA1202CJ0	Male	238	0	10	Oesophageal adenocarcinoma	Poor	3.5	1.5	3937.5
OEA1212BJ0	Female	3119	1	1	Oesophageal adenocarcinoma	Moderate	6.5	6	117000
OEA1282BJ0	Male	2918	0	1	Oesophageal adenocarcinoma	Moderate	7.5	4	60000
OEA1342BJ0	Male	193	0	2	Oesophageal adenocarcinoma	Moderate	8	8	256000
OEA1362CJ0	Male	1172	0	1	Oesophageal adenocarcinoma	Poor	6	5	75000
OEA1382CJ0	Male	227	0	1	Oesophageal adenocarcinoma	Poor	4	4.5	40500
OEA1392CJ0	Male	510	0	5	Oesophageal adenocarcinoma	Poor	6.5	5.5	98312.5
OEA1412CJ1	Female	2770	1	0	Oesophageal adenocarcinoma	Poor	5	4	40000
OEA1552AJ1	Male	1583	0	0	Oesophageal adenocarcinoma	Well	8	4.5	81000
OEA1562CJ2	Male	41	0	2	Oesophageal adenocarcinoma	Poor	5.5	5	68750
OEA1602CJ3	Male	164	0	8	Oesophageal adenocarcinoma	Poor	8	4	64000
OEA1612CJ2	Male	376	0	5	Oesophageal adenocarcinoma	Poor	5	2.1	11025
OEA1662BJ1	Female	545	0	0	Oesophageal adenocarcinoma	Moderate	4	4.5	40500
