# Supplementary material for: Integrated genomics and comprehensive validation reveal drivers of genomic evolution in esophageal adenocarcinoma
Source: Commun Biol. 2021 May 24;4:617. doi: 10.1038/s42003-021-02125-x (PMC8144613; doi:10.1038/s42003-021-02125-x)
Supplement: Supplementary file 7 — Supplementary Data 4 [file 42003_2021_2125_MOESM7_ESM.xlsx]

## Sheet: EAC_Clinical
patient.bcr_patient_barcode	patient.primary_pathology.histological_type	patient.vital_status	patient.days_to_death	patient.gender	patient.age	patient.stage_event.pathologic_stage	patient.tissue_source_site	patient.primary_pathology.neoplasm_histologic_grade
tcga-2h-a9gf	esophagus adenocarcinoma, nos	1	784	MALE	67	Stage III	2H	G2
tcga-2h-a9gh	esophagus adenocarcinoma, nos	1	951	MALE	44	Stage IIB	2H	G2
tcga-2h-a9gi	esophagus adenocarcinoma, nos	1	435	MALE	68	Stage III	2H	G2
tcga-2h-a9gj	esophagus adenocarcinoma, nos	1	1781	MALE	57	Stage I	2H	G2
tcga-2h-a9gk	esophagus adenocarcinoma, nos	1	232	MALE	43	Stage III	2H	G3
tcga-2h-a9gl	esophagus adenocarcinoma, nos	1	180	MALE	74	Stage III	2H	G3
tcga-2h-a9gm	esophagus adenocarcinoma, nos	1	424	MALE	53	Stage IIB	2H	G2
tcga-2h-a9gn	esophagus adenocarcinoma, nos	1	272	MALE	70	Stage III	2H	G3
tcga-2h-a9go	esophagus adenocarcinoma, nos	1	494	MALE	58	Stage IVA	2H	G3
tcga-2h-a9gq	esophagus adenocarcinoma, nos	1	128	MALE	80	Stage III	2H	G3
tcga-2h-a9gr	esophagus adenocarcinoma, nos	1	987	MALE	80	Stage IIA	2H	G2
tcga-ic-a6re	esophagus adenocarcinoma, nos	0	234	MALE	59	Stage IIB	IC	G2
tcga-ig-a4qs	esophagus adenocarcinoma, nos	1	118	MALE	71	Stage IIIB	IG	G3
tcga-ig-a7dp	esophagus adenocarcinoma, nos	0	452	FEMALE	50	Stage IIIA	IG	G2
tcga-jy-a6f8	esophagus adenocarcinoma, nos	0	3714	MALE	56	Stage I	JY	G1
tcga-jy-a6fb	esophagus adenocarcinoma, nos	0	1837	MALE	77	Stage I	JY	G2
tcga-jy-a6fh	esophagus adenocarcinoma, nos	0	1441	MALE	53	Stage IIB	JY	G2
tcga-jy-a938	esophagus adenocarcinoma, nos	0	1060	MALE	75	Stage IIB	JY	G3
tcga-jy-a939	esophagus adenocarcinoma, nos	0	660	MALE	77	Stage IIB	JY	G3
tcga-jy-a93c	esophagus adenocarcinoma, nos	0	705	MALE	47	Stage IIIB	JY	G3
tcga-jy-a93d	esophagus adenocarcinoma, nos	1	960	MALE	51	Stage IIIC	JY	G3
tcga-jy-a93e	esophagus adenocarcinoma, nos	0	767	MALE	61	Stage IIIA	JY	G3
tcga-l5-a43c	esophagus adenocarcinoma, nos	0	96	MALE	81	[Not Available]	L5	GX
tcga-l5-a43e	esophagus adenocarcinoma, nos	0	920	MALE	74	Stage I	L5	GX
tcga-l5-a43i	esophagus adenocarcinoma, nos	1	556	MALE	77	Stage IIIA	L5	GX
tcga-l5-a43m	esophagus adenocarcinoma, nos	0	272	FEMALE	84	[Not Available]	L5	GX
tcga-l5-a4oe	esophagus adenocarcinoma, nos	1	730	MALE	81	Stage IIIB	L5	G2
tcga-l5-a4of	esophagus adenocarcinoma, nos	1	801	MALE	63	Stage IIB	L5	G3
tcga-l5-a4og	esophagus adenocarcinoma, nos	0	143	FEMALE	79	Stage I	L5	G1
tcga-l5-a4oh	esophagus adenocarcinoma, nos	0	992	MALE	71	Stage I	L5	GX
tcga-l5-a4oi	esophagus adenocarcinoma, nos	0	608	MALE	79	Stage IIIC	L5	G2
tcga-l5-a4oj	esophagus adenocarcinoma, nos	0	639	FEMALE	70	Stage I	L5	G3
tcga-l5-a4on	esophagus adenocarcinoma, nos	1	558	MALE	65	Stage IIB	L5	GX
tcga-l5-a4oo	esophagus adenocarcinoma, nos	0	101	MALE	75	Stage IIIC	L5	G2
tcga-l5-a4op	esophagus adenocarcinoma, nos	0	218	FEMALE	67	Stage IA	L5	G2
tcga-l5-a4oq	esophagus adenocarcinoma, nos	1	42	MALE	75	Stage IIIA	L5	GX
tcga-l5-a4or	esophagus adenocarcinoma, nos	1	96	MALE	83	Stage IA	L5	GX
tcga-l5-a4os	esophagus adenocarcinoma, nos	0	1782	FEMALE	86	Stage IIB	L5	G3
tcga-l5-a4ot	esophagus adenocarcinoma, nos	1	149	MALE	77	Stage IV	L5	GX
tcga-l5-a4ou	esophagus adenocarcinoma, nos	0	882	MALE	81	Stage IIA	L5	GX
tcga-l5-a4ow	esophagus adenocarcinoma, nos	1	217	FEMALE	56	Stage IIB	L5	GX
tcga-l5-a4ox	esophagus adenocarcinoma, nos	1	226	MALE	60	Stage IIB	L5	GX
tcga-l5-a88t	esophagus adenocarcinoma, nos	0	694	MALE	86	Stage IIB	L5	GX
tcga-l5-a88v	esophagus adenocarcinoma, nos	0	79	MALE	60	Stage III	L5	GX
tcga-l5-a88y	esophagus adenocarcinoma, nos	0	11	MALE	76	[Not Available]	L5	GX
tcga-l5-a891	esophagus adenocarcinoma, nos	0	114	MALE	51	[Not Available]	L5	GX
tcga-l5-a893	esophagus adenocarcinoma, nos	0	92	FEMALE	71	Stage I	L5	GX
tcga-l5-a8ne	esophagus adenocarcinoma, nos	0	1688	MALE	77	Stage IIB	L5	GX
tcga-l5-a8nf	esophagus adenocarcinoma, nos	1	81	MALE	57	Stage IVA	L5	GX
tcga-l5-a8ng	esophagus adenocarcinoma, nos	0	1094	MALE	77	Stage III	L5	GX
tcga-l5-a8nh	esophagus adenocarcinoma, nos	1	393	MALE	54	Stage IV	L5	GX
tcga-l5-a8ni	esophagus adenocarcinoma, nos	1	410	MALE	79	Stage III	L5	G3
tcga-l5-a8nj	esophagus adenocarcinoma, nos	0	501	MALE	77	Stage III	L5	GX
tcga-l5-a8nl	esophagus adenocarcinoma, nos	0	402	MALE	56	Stage III	L5	GX
tcga-l5-a8nm	esophagus adenocarcinoma, nos	1	236	FEMALE	84	Stage IIB	L5	GX
tcga-l5-a8nn	esophagus adenocarcinoma, nos	0	167	MALE	81	Stage III	L5	GX
tcga-l5-a8nr	esophagus adenocarcinoma, nos	0	265	FEMALE	81	Stage III	L5	GX
tcga-l5-a8ns	esophagus adenocarcinoma, nos	0	408	MALE	76	Stage IIB	L5	GX
tcga-l5-a8nt	esophagus adenocarcinoma, nos	0	825	MALE	69	Stage IIB	L5	GX
tcga-l5-a8nu	esophagus adenocarcinoma, nos	1	2532	MALE	84	Stage IIA	L5	G3
tcga-l5-a8nv	esophagus adenocarcinoma, nos	1	1599	MALE	75	Stage IIA	L5	G3
tcga-l5-a8nw	esophagus adenocarcinoma, nos	1	1402	MALE	55	[Discrepancy]	L5	GX
tcga-l7-a6vz	esophagus adenocarcinoma, nos	0	315	MALE	62	Stage IIIC	L7	G2
tcga-m9-a5m8	esophagus adenocarcinoma, nos	0	1007	MALE	58	Stage IIA	M9	G2
tcga-q9-a6fw	esophagus adenocarcinoma, nos	0	238	MALE	61	Stage IIIB	Q9	G2
tcga-r6-a6dn	esophagus adenocarcinoma, nos	1	244	MALE	58	[Not Available]	R6	G3
tcga-r6-a6dq	esophagus adenocarcinoma, nos	1	231	FEMALE	74	[Not Available]	R6	G3
tcga-r6-a6kz	esophagus adenocarcinoma, nos	1	154	MALE	42	[Not Available]	R6	G3
tcga-r6-a6l4	esophagus adenocarcinoma, nos	1	496	MALE	27	[Not Available]	R6	G2
tcga-r6-a6l6	esophagus adenocarcinoma, nos	1	214	MALE	68	[Not Available]	R6	G3
tcga-r6-a6xg	esophagus adenocarcinoma, nos	0	1168	MALE	64	[Not Available]	R6	G2
tcga-r6-a6xq	esophagus adenocarcinoma, nos	1	193	MALE	58	[Not Available]	R6	G3
tcga-r6-a6y0	esophagus adenocarcinoma, nos	0	1641	MALE	54	[Not Available]	R6	G2
tcga-r6-a6y2	esophagus adenocarcinoma, nos	1	283	MALE	71	[Not Available]	R6	G3
tcga-r6-a8w5	esophagus adenocarcinoma, nos	1	480	MALE	60	Stage IVA	R6	G2
tcga-r6-a8w8	esophagus adenocarcinoma, nos	1	88	MALE	72	[Not Available]	R6	G2
tcga-r6-a8wc	esophagus adenocarcinoma, nos	0	70	MALE	56	[Not Available]	R6	G2
tcga-r6-a8wg	esophagus adenocarcinoma, nos	1	386	MALE	60	[Not Available]	R6	G3
tcga-re-a7bo	esophagus adenocarcinoma, nos	1	213	FEMALE	72	Stage IIB	RE	G3
tcga-s8-a6bv	esophagus adenocarcinoma, nos	0	609	MALE	76	Stage IIIA	S8	G2
tcga-v5-a7rb	esophagus adenocarcinoma, nos	1	161	MALE	59	[Not Available]	V5	GX
tcga-v5-a7re	esophagus adenocarcinoma, nos	0	500	MALE	45	Stage IB	V5	G2
tcga-v5-aasw	esophagus adenocarcinoma, nos	0	282	MALE	72	[Not Available]	V5	G3
tcga-v5-aasx	esophagus adenocarcinoma, nos	0	273	MALE	74	[Not Available]	V5	G2
tcga-vr-a8eq	esophagus adenocarcinoma, nos	1	694	MALE	73	Stage III	VR	G2
tcga-vr-aa4d	esophagus adenocarcinoma, nos	1	1405	MALE	53	Stage IIB	VR	G2
tcga-x8-aaar	esophagus adenocarcinoma, nos	0	554	MALE	69	[Not Available]	X8	G1
tcga-zr-a9cj	esophagus adenocarcinoma, nos	1	600	MALE	65	Stage IIIC	ZR	G3

## Sheet: Sheet1
Samples	Type
TCGA-IC-A6RE-11A-12R-A336-31	Normal
TCGA-IC-A6RF-11A-21R-A336-31	Normal
TCGA-IG-A3I8-11A-11R-A24K-31	Normal
TCGA-L5-A43C-11A-11R-A24K-31	Normal
TCGA-L5-A4OF-11A-12R-A260-31	Normal
TCGA-L5-A4OG-11A-12R-A260-31	Normal
TCGA-L5-A4OJ-11A-12R-A260-31	Normal
TCGA-L5-A4OM-11A-11R-A260-31	Normal
TCGA-L5-A4OO-11A-12R-A260-31	Normal
TCGA-L5-A4OQ-11A-12R-A260-31	Normal
TCGA-L5-A4OR-11A-11R-A260-31	Normal
TCGA-2H-A9GF-01A-11R-A37I-31	Tumor
TCGA-2H-A9GH-01A-11R-A37I-31	Tumor
TCGA-2H-A9GI-01A-11R-A37I-31	Tumor
TCGA-2H-A9GJ-01A-11R-A37I-31	Tumor
TCGA-2H-A9GK-01A-11R-A37I-31	Tumor
TCGA-2H-A9GL-01A-12R-A37I-31	Tumor
TCGA-2H-A9GM-01A-11R-A37I-31	Tumor
TCGA-2H-A9GN-01A-11R-A37I-31	Tumor
TCGA-2H-A9GO-01A-11R-A37I-31	Tumor
TCGA-2H-A9GQ-01A-11R-A37I-31	Tumor
TCGA-2H-A9GR-01A-12R-A37I-31	Tumor
TCGA-IC-A6RE-01A-11R-A336-31	Tumor
TCGA-IG-A4QS-01A-11R-A260-31	Tumor
TCGA-IG-A7DP-01A-31R-A336-31	Tumor
TCGA-JY-A6F8-01A-11R-A336-31	Tumor
TCGA-JY-A6FB-01A-11R-A336-31	Tumor
TCGA-JY-A6FH-01A-11R-A336-31	Tumor
TCGA-JY-A938-01A-11R-A37I-31	Tumor
TCGA-JY-A939-01A-12R-A37I-31	Tumor
TCGA-JY-A93C-01A-11R-A38D-31	Tumor
TCGA-JY-A93D-01A-11R-A38D-31	Tumor
TCGA-JY-A93E-01A-11R-A37I-31	Tumor
TCGA-L5-A43C-01A-11R-A24K-31	Tumor
TCGA-L5-A43E-01A-11R-A24K-31	Tumor
TCGA-L5-A43I-01A-11R-A24K-31	Tumor
TCGA-L5-A43M-01A-11R-A24K-31	Tumor
TCGA-L5-A4OE-01A-11R-A260-31	Tumor
TCGA-L5-A4OF-01A-11R-A260-31	Tumor
TCGA-L5-A4OG-01A-11R-A260-31	Tumor
TCGA-L5-A4OH-01A-11R-A260-31	Tumor
TCGA-L5-A4OI-01A-11R-A36D-31	Tumor
TCGA-L5-A4OJ-01A-11R-A260-31	Tumor
TCGA-L5-A4ON-01A-11R-A260-31	Tumor
TCGA-L5-A4OO-01A-11R-A260-31	Tumor
TCGA-L5-A4OP-01A-11R-A260-31	Tumor
TCGA-L5-A4OQ-01A-11R-A260-31	Tumor
TCGA-L5-A4OR-01A-11R-A260-31	Tumor
TCGA-L5-A4OS-01A-11R-A28J-31	Tumor
TCGA-L5-A4OT-01A-11R-A28J-31	Tumor
TCGA-L5-A4OU-01A-11R-A28J-31	Tumor
TCGA-L5-A4OW-01A-11R-A28J-31	Tumor
TCGA-L5-A4OX-01A-21R-A28J-31	Tumor
TCGA-L5-A88T-01A-11R-A354-31	Tumor
TCGA-L5-A88V-01A-11R-A354-31	Tumor
TCGA-L5-A88Y-01A-11R-A354-31	Tumor
TCGA-L5-A891-01A-11R-A36D-31	Tumor
TCGA-L5-A893-01A-11R-A36D-31	Tumor
TCGA-L5-A8NE-01A-11R-A37I-31	Tumor
TCGA-L5-A8NF-01A-11R-A37I-31	Tumor
TCGA-L5-A8NG-01A-11R-A37I-31	Tumor
TCGA-L5-A8NH-01A-11R-A37I-31	Tumor
TCGA-L5-A8NI-01A-11R-A37I-31	Tumor
TCGA-L5-A8NJ-01A-11R-A36D-31	Tumor
TCGA-L5-A8NL-01A-12R-A37I-31	Tumor
TCGA-L5-A8NM-01A-11R-A37I-31	Tumor
TCGA-L5-A8NN-01A-11R-A37I-31	Tumor
TCGA-L5-A8NR-01A-11R-A37I-31	Tumor
TCGA-L5-A8NS-01A-12R-A37I-31	Tumor
TCGA-L5-A8NT-01A-11R-A37I-31	Tumor
TCGA-L5-A8NU-01A-11R-A36D-31	Tumor
TCGA-L5-A8NV-01A-11R-A37I-31	Tumor
TCGA-L5-A8NW-01A-11R-A37I-31	Tumor
TCGA-L7-A6VZ-01A-12R-A336-31	Tumor
TCGA-M9-A5M8-01A-11R-A28J-31	Tumor
TCGA-Q9-A6FW-01A-31R-A31P-31	Tumor
TCGA-R6-A6DN-01B-11R-A31P-31	Tumor
TCGA-R6-A6DQ-01B-11R-A31P-31	Tumor
TCGA-R6-A6KZ-01A-11R-A31P-31	Tumor
TCGA-R6-A6L4-01A-11R-A31P-31	Tumor
TCGA-R6-A6L6-01B-11R-A336-31	Tumor
TCGA-R6-A6XG-01B-11R-A336-31	Tumor
TCGA-R6-A6XQ-01B-11R-A336-31	Tumor
TCGA-R6-A6Y0-01B-11R-A336-31	Tumor
TCGA-R6-A6Y2-01B-11R-A336-31	Tumor
TCGA-R6-A8W5-01B-11R-A37I-31	Tumor
TCGA-R6-A8W8-01B-11R-A37I-31	Tumor
TCGA-R6-A8WC-01A-11R-A37I-31	Tumor
TCGA-R6-A8WG-01A-11R-A37I-31	Tumor
TCGA-RE-A7BO-01A-11R-A336-31	Tumor
TCGA-S8-A6BV-01A-21R-A31P-31	Tumor
TCGA-V5-A7RB-01A-11R-A354-31	Tumor
TCGA-V5-A7RE-01A-11R-A354-31	Tumor
TCGA-V5-AASW-01A-11R-A406-31	Tumor
TCGA-V5-AASX-01A-11R-A38D-31	Tumor
TCGA-VR-A8EQ-01A-11R-A36D-31	Tumor
TCGA-VR-AA4D-01A-11R-A37I-31	Tumor
TCGA-X8-AAAR-01A-11R-A406-31	Tumor
TCGA-ZR-A9CJ-01B-11R-A38D-31	Tumor
